# Supplementary material for: Shared Patterns of Brain Functional Connectivity for the Comorbidity between Migraine and Insomnia
Source: Biomedicines. 2021 Oct 9;9(10):1420. doi: 10.3390/biomedicines9101420 (PMC8533078; doi:10.3390/biomedicines9101420)
Supplement: Supplementary file 1 [file biomedicines-09-01420-s001.zip]

Archive with 1 entries (1 files):
- biomedicines-1393961-SI.pdf
